# Supplementary material for: Leveraging Deep Learning Techniques and Integrated Omics Data for Tailored Treatment of Breast Cancer
Source: J Pers Med. 2022 Apr 22;12(5):674. doi: 10.3390/jpm12050674 (PMC9147748; doi:10.3390/jpm12050674)
Supplement: Supplementary file 1 [file jpm-12-00674-s001.zip]

Archive with 1 entries (1 files):
- jpm-1603541-supplementary.pdf
